# Supplementary material for: Suppressing Endothelial–Mesenchymal Transition Through the Histone Deacetylase 1/GATA Binding Protein 4 Pathway: The Mechanism of Protocatechuic Acid Against Myocardial Fibrosis Revealed by an Integrated Study
Source: Biology (Basel). 2026 Jan 22;15(2):206. doi: 10.3390/biology15020206 (PMC12837532; doi:10.3390/biology15020206)
Supplement: Supplementary file 1 [file biology-15-00206-s001.zip]

Archive with 1 entries (1 files):
- File S1 Full-length, uncropped Western Blots.pdf
